# Supplementary material for: Investigation on the Microscopic/Macroscopic Mechanical Properties of a Thermally Annealed Nafion® Membrane
Source: Polymers (Basel). 2021 Nov 20;13(22):4018. doi: 10.3390/polym13224018 (PMC8620802; doi:10.3390/polym13224018)
Supplement: Supplementary file 1 [file polymers-13-04018-s001.zip]

Archive with 1 entries (1 files):
- polymers-1470320-supplementary.pdf
